# Supplementary material for: Regulation of Host Immune Response against Enterobacter cloacae Proteins via Computational mRNA Vaccine Design through Transcriptional Modification
Source: Microorganisms. 2022 Aug 10;10(8):1621. doi: 10.3390/microorganisms10081621 (PMC9415879; doi:10.3390/microorganisms10081621)
Supplement: Supplementary file 1 [file microorganisms-10-01621-s001.zip]

Archive with 1 entries (1 files):
- microorganisms-1840761-supplementary.pdf
